# Supplementary material for: Haskap Berry Leaves (Lonicera caerulea L.)—The Favorable Potential of Medical Use
Source: Nutrients. 2022 Sep 21;14(19):3898. doi: 10.3390/nu14193898 (PMC9573050; doi:10.3390/nu14193898)
Supplement: Supplementary file 1 [file nutrients-14-03898-s001.zip]

Archive with 1 entries (1 files):
- nutrients-1916464-supplementary.pdf
